# Supplementary material for: Enhancing Power Conversion Efficiency of Organic Solar Cells with Magnetoplasmonic Fe3O4@Au@m-ABS Nanoparticles
Source: Nanomaterials (Basel). 2024 Jul 10;14(14):1175. doi: 10.3390/nano14141175 (PMC11279951; doi:10.3390/nano14141175)
Supplement: Supplementary file 1 [file nanomaterials-14-01175-s001.zip]

Archive with 1 entries (1 files):
- nanomaterials-3073041-supplementary.pdf
